# Supplementary material for: Linear Tumor Regression of Rectal Cancer in Daily MRI during Preoperative Chemoradiotherapy: An Insight of Tumor Regression Velocity for Personalized Cancer Therapy
Source: Cancers (Basel). 2022 Aug 1;14(15):3749. doi: 10.3390/cancers14153749 (PMC9367607; doi:10.3390/cancers14153749)
Supplement: Supplementary file 1 [file cancers-14-03749-s001.zip]

Archive with 1 entries (1 files):
- cancers-1815811-supplementary.pdf
